# Supplementary material for: Algorithm-Based Linearly Graded Compositions of GeSn on GaAs (001) via Molecular Beam Epitaxy
Source: Nanomaterials (Basel). 2024 May 22;14(11):909. doi: 10.3390/nano14110909 (PMC11173740; doi:10.3390/nano14110909)
Supplement: Supplementary file 1 [file nanomaterials-14-00909-s001.zip]

Archive with 1 entries (1 files):
- nanomaterials-3006831-supplementary.pdf
